# Supplementary material for: Characterizing and Quantifying Arbovirus Transmission by Aedes aegypti Using Forced Salivation and Analysis of Bloodmeals
Source: Insects. 2021 Mar 30;12(4):304. doi: 10.3390/insects12040304 (PMC8065531; doi:10.3390/insects12040304)
Supplement: Supplementary file 1 [file insects-12-00304-s001.zip]

Archive with 3 entries (2 files):
- Insects_Supplemental_Tables.docx
- __MACOSX/
- __MACOSX/._Insects_Supplemental_Tables.docx
